# Supplementary material for: The use of blockchain technology in enterprise financial accounting information sharing
Source: PLoS One. 2024 Feb 7;19(2):e0298210. doi: 10.1371/journal.pone.0298210 (PMC10849433; doi:10.1371/journal.pone.0298210)
Supplement: S1 Data — (ZIP) [file pone.0298210.s001.zip]

Archive with 11 entries (9 files):
- ╩2╛▌░n/
- ╩2╛▌░n/Data.xlsx
- ╩2╛▌░n/Figures/
- ╩2╛▌░n/Figures/figure1.tif
- ╩2╛▌░n/Figures/figure2.tif
- ╩2╛▌░n/Figures/figure3.tif
- ╩2╛▌░n/Figures/figure4.tif
- ╩2╛▌░n/Figures/figure5.tif
- ╩2╛▌░n/Figures/figure6.tif
- ╩2╛▌░n/Figures/figure7.tif
- ╩2╛▌░n/Figures/figure8.tif
