# Supplementary material for: The use of blockchain technology in enterprise financial accounting information sharing
Source: PLoS One. 2024 Feb 7;19(2):e0298210. doi: 10.1371/journal.pone.0298210 (PMC10849433; doi:10.1371/journal.pone.0298210)
Supplement: S1 Data — (ZIP) [file pone.0298210.s001.zip › ╩2╛▌░n/Data.xlsx]

## Sheet: Sheet1
figure3
Iteration	TESM1	TESM2	NPSM1	NPSM2	BFSA1	BFSA2
100	23.2179	47.558	57.2403	64.6607	79.3133	87.4103
200	32.9363	43.1019	52.1115	63.3562	76.4203	86.7828
300	30.2711	43.5761	53.0349	61.5934	71.2658	85.4554
400	31.4186	44.7275	55.9798	67.9334	70.1621	81.8769
500	37.3005	50.8305	60.7339	71.1088	72.4394	82.1226
600	37.5558	54.684	66.3982	73.6167	79.223	91.8453
figure4
Iteration	TESM1	TESM2	NPSM1	NPSM2	BFSA1	BFSA2
100	11.7877	35.8168	52.2208	61.7027	73.0057	83.1674
200	22.2121	30.078	40.0141	52.0337	70.51	79.9784
300	22.928	29.6532	41.8883	56.4499	63.3828	80.0059
400	22.9582	32.912	45.3782	61.0908	70.5654	83.4918
500	25.7756	39.4067	46.101	61.5806	74.5135	85.596
600	24.4275	44.748	60.2298	71.0774	81.0193	94.8733
figure5
Iteration	TESM1	TESM2	NPSM1	NPSM2	BFSA1	BFSA2
100	81.9448	63.9218	59.8626	40.4773	33.229	19.0864
200	73.6811	55.6564	50.2212	30.3648	24.0378	15.1354
300	68.5889	54.2354	44.906	28.0061	20.9927	11.4099
400	63.7519	49.1749	41.6737	23.6335	20.2506	9.77079
500	61.4205	44.5745	36.1457	19.0202	14.4948	9.26003
600	58.8468	42.8921	33.3301	18.2671	13.7386	5.76324
figure6
Iteration	TESM1	TESM2	NPSM1	NPSM2	BFSA1	BFSA2
100	85.6346	66.472	60.7476	45.0119	34.9507	18.982
200	73.8054	63.545	50.74	36.3639	26.3023	14.9098
300	72.4726	61.0692	49.8601	33.4356	23.806	9.92054
400	70.2102	56.3031	47.3689	27.5232	19.7251	9.9403
500	67.7263	53.1306	38.2752	22.9883	17.4771	8.14382
600	59.0935	49.2864	29.4171	21.879	12.4946	6.35866
figure7
100	17	40	50	67	77	86
200	23	34	48	57	70	83
300	17	28	47	57	71	83
400	21	34	45	63	78	91
500	25	38	47	65	79	91
600	31	39	49	70	85	98
figure8
100	15	44	57	68	78	87
200	33	39	47	58	66	78
300	24	32	45	56	62	78
400	22	34	45	56	66	79
500	24	41	50	58	68	86
600	30	49	59	69	77	92
